# Supplementary material for: Serum osteopontin is associated with coronary plaque vulnerability and short-term cardiovascular events: a prospective cohort study
Source: Front Endocrinol (Lausanne). 2026 Feb 27;17:1771524. doi: 10.3389/fendo.2026.1771524 (PMC12982015; doi:10.3389/fendo.2026.1771524)
Supplement: Supplementary file 2 [file DataSheet2.xlsx]

## Sheet: Sheet1
Group	Age	Sex_Female	Education_Years	BMI	Current_Smoking	Hypertension	Diabetes	Disease_Duration	LDL	HDL	eGFR	hsCRP	HbA1c	SPP1	MMP9	IL6
Stable	65.0852	0	4.78782	23.7664	0	0	1	3.47513	2.62298	1.17309	108.95	2.1625	6.78775	43.151	303.004	2.65545
Stable	60.2975	0	11.9351	29.739	1	0	0	5.42301	2.5132	1.00653	77.9031	2.50772	5.08788	41.6934	319.416	3.23081
Stable	66.2236	1	8.03973	32.4966	1	0	0	2.41255	2.85093	1.07319	80.3178	1.80513	5.07319	35.9855	362.475	7.15263
Stable	72.8236	1	12.023	24.2452	1	1	0	4.91712	3.57451	1.34129	88.671	2.26171	5.82764	42.666	233.361	4.47905
Stable	59.5745	1	7.71467	23.9889	0	1	0	4.63354	2.18045	0.987706	103.613	1.25317	6.23173	38.0144	282.528	7.17991
Stable	59.5746	0	4.35023	29.8755	1	0	0	4.28377	2.06624	0.660158	94.9795	1.92612	7.03374	43.4925	261.372	4.88265
Stable	73.2473	0	4.92304	30.2667	0	1	0	4.44292	2.88238	1.59988	89.5653	2.65309	6.35777	34.4989	318.958	2.23715
Stable	67.1265	1	10.3353	23.7491	1	0	0	0.936302	2.82544	1.49681	90.1623	2.24971	5.76954	37.4602	361.511	6.3381
Stable	57.8002	0	11.0189	24.0674	0	1	1	3.60255	2.88667	0.748166	84.9865	1.58799	5.28365	29.8546	270.151	4.11516
Stable	65.4309	1	7.25906	24.4965	1	1	0	4.88569	2.92198	1.30312	91.3319	2.30955	6.6826	38.8502	180.485	6.04803
Stable	57.8458	1	12.2427	21.2022	1	1	0	5.01971	2.6884	0.969167	53.2605	2.746	5.32188	31.5404	279.389	5.03782
Stable	57.8284	0	4.81329	22.5222	0	1	1	2.64465	3.54493	1.18378	80.7928	0.285552	6.92965	28.6857	345.674	2.68532
Stable	63.1644	1	9.96656	22.2572	1	0	0	7.23142	1.99955	1.19238	87.4255	3.14158	5.74368	41.6166	326.881	5.24644
Stable	46.9139	1	6.26842	22.9898	0	1	0	2.96765	2.38575	1.04437	70.258	1.81073	6.90616	41.184	321.409	8.29433
Stable	48.3341	0	8.07457	25.2625	1	1	0	6.63891	2.74837	0.890546	89.2134	2.48869	6.34094	46.5547	286	5.73948
Stable	57.1004	1	10.3331	26.0961	1	1	0	5.55439	1.97841	0.916649	81.9289	3.17555	5.83506	35.1188	236.048	4.91372
Stable	53.7033	0	7.40086	30.1766	0	1	1	3.40755	2.71207	0.853466	106.095	0.88921	5.59797	43.0239	325.765	6.61302
Stable	63.7094	1	8.93789	22.2751	1	0	0	8.25062	3.63074	0.87709	103.845	1.4786	5.70864	44.3685	258.286	5.316
Stable	54.4935	0	13.4303	28.4214	1	0	0	2.31273	2.81044	1.09119	78.7066	1.85319	6.18556	43.3698	409.205	5.3143
Stable	50.6912	1	8.31664	24.7066	0	0	1	6.53831	2.91535	0.909587	82.5902	1.41246	5.96784	31.4023	328.525	3.36256
Stable	72.391	0	12.8793	25.2167	0	0	1	6.70116	2.16992	1.30097	83.5382	3.65409	5.55184	40.587	270.968	5.35077
Stable	59.6376	0	6.53105	27.4619	1	1	1	3.35876	2.49182	1.52643	78.881	1.34747	5.81731	42.6102	269.431	6.55317
Stable	61.8492	1	11.8913	21.8896	1	0	0	7.48493	2.6124	0.947585	86.8547	1.61556	5.96872	39.2476	295.353	3.74591
Stable	50.5974	0	14.8363	26.5555	1	1	0	4.19991	2.64114	1.17703	75.1004	2.29191	4.60018	19.5254	288.025	7.13674
Stable	57.2354	0	2.19659	25.886	1	1	1	5.27739	3.44082	1.24991	70.5095	1.04009	6.20406	40.6918	355.842	4.86244
Stable	62.1764	1	7.60603	26.8966	0	0	1	5.22064	3.07885	1.24216	92.128	1.75784	5.31257	60.022	309.321	3.66835
Stable	52.6615	1	12.0439	26.2664	1	1	0	4.43138	2.24427	1.13127	92.2121	2.39253	5.20493	35.7884	263.418	6.49645
Stable	64.1728	0	9.52416	32.9814	0	0	0	6.32162	2.92325	1.31795	74.5328	1.81375	4.87385	32.3215	394.522	4.56981
Stable	56.8112	0	11.3788	23.393	0	1	0	6.28698	3.04911	1.24503	95.4897	2.02689	4.80779	42.6969	302.465	6.13927
Stable	59.1406	0	8.22913	23.7239	0	0	1	1.20294	3.37007	0.763455	76.6626	1.63889	5.07962	42.1226	338.442	4.56236
Stable	56.8031	0	10.4597	23.4383	0	0	0	7.30868	3.59027	1.35336	87.5715	0.762121	5.48041	50.4156	269.589	4.91026
Stable	75.3062	0	9.67716	23.648	0	0	0	1.37502	2.29245	1.35844	94.5648	2.39622	7.13102	27.3309	318.156	5.74034
Stable	61.2382	0	13.9519	23.3941	0	0	0	6.76509	2.39457	0.89628	84.0356	3.67189	5.59395	46.0696	315.555	5.43635
Stable	53.3649	1	11.0018	29.056	1	0	0	6.95341	2.17121	1.12062	90.057	2.12638	6.03021	44.7418	205.518	2.0067
Stable	67.542	1	11.2705	29.7736	0	1	1	2.51807	2.68299	1.30133	78.0824	2.31049	6.1683	37.841	400.764	3.31813
Stable	52.1348	1	8.84964	23.6007	0	0	0	3.87837	3.03318	1.05139	82.0276	2.72652	6.00126	42.3704	364.532	6.39411
Stable	62.9148	0	8.60503	22.7897	0	1	1	2.48859	3.29367	1.41043	81.9118	0.980296	5.87199	48.8775	280.14	4.8018
Stable	46.5641	0	8.78284	26.8314	0	0	1	4.27016	2.76202	1.77188	75.2447	3.62524	5.17892	47.3972	244.887	4.2144
Stable	51.3255	0	11.4541	23.6581	0	1	0	4.08393	2.64008	0.889924	82.2704	2.29007	6.81958	28.4128	317.378	2.96214
Stable	62.8243	0	8.82022	27.3321	0	0	0	6.25932	2.87588	0.723308	65.3555	3.56235	7.04046	46.9059	304.335	3.3804
Stable	66.908	0	11.116	25.9991	1	1	0	7.32062	2.38243	1.19507	78.3941	1.4576	4.87675	38.5706	317.783	1.9673
Stable	62.6321	1	16.8835	20.6712	1	1	1	7.49137	3.84477	1.31204	80.9375	3.72808	5.2851	39.8665	309.579	4.84808
Stable	60.468	0	12.9937	30.1673	1	0	0	3.57566	1.99617	1.04536	81.2913	2.79989	5.74652	39.8695	325.312	4.10234
Stable	59.0697	0	9.12694	30.9372	0	1	0	4.28156	2.89237	1.51691	81.4723	2.60221	5.32199	37.7647	372.365	3.55012
Stable	50.1919	0	14.0599	23.4704	0	1	1	1.33312	3.8118	0.73519	83.6884	2.31828	6.2337	50.4059	328.405	4.89781
Stable	55.9124	1	8.86192	24.1681	1	1	0	3.08826	2.8034	1.30402	90.3615	1.88881	5.46847	38.3914	247.517	5.54596
Stable	57.8668	0	3.59686	26.2562	0	0	1	6.6297	2.70498	0.940359	95.2328	3.17847	7.26233	28.6339	368.128	8.1398
Stable	69.3107	0	6.92388	26.4068	0	0	0	7.93117	2.62128	1.59143	76.4384	2.23492	6.65814	35.4729	382.031	2.73217
Stable	63.9309	0	4.13734	27.4115	0	1	0	2.2313	2.7098	1.6679	69.6145	0.359308	6.0518	40.8633	457.603	6.73907
Stable	48.0467	0	9.04461	31.6016	0	1	1	3.51507	3.48642	0.895336	71.6016	1.1157	6.55673	50.7592	243.825	6.45965
Stable	63.7836	0	10.2395	24.8215	0	1	1	4.64719	1.69407	0.956124	78.4428	1.9446	6.60566	44.8612	312.144	3.83136
Stable	58.4365	1	15.5949	22.8953	0	0	0	5.26032	3.56672	1.35068	80.1108	2.3859	5.57035	31.168	195.895	5.30485
Stable	56.236	0	11.236	21.0941	1	0	1	3.08079	2.08802	1.0016	74.9559	2.05964	5.41395	62.5905	327.657	4.31355
Stable	65.952	0	9.47231	23.1041	0	1	1	5.54812	2.66667	1.09728	68.4689	3.19488	5.96845	41.6742	272.59	5.27853
Stable	69.1137	0	12.859	25.2673	1	1	0	3.75232	2.58538	1.11711	78.826	0.373519	6.45421	51.1942	396.172	7.2637
Stable	68.3619	1	3.03803	30.9331	1	1	1	4.6711	3.09428	0.572492	86.687	2.23779	6.00622	37.7509	261.269	5.90841
Stable	55.0123	0	10.941	23.7654	1	0	0	5.79257	2.00094	1.10613	91.7867	0.491998	4.94226	44.2042	215.541	5.76291
Stable	59.0085	0	12.6699	26.0637	1	0	0	4.71284	3.03109	0.916876	77.577	2.78614	5.42225	47.0878	276.437	4.35454
Stable	63.8377	1	5.40417	25.3191	1	1	0	3.82723	3.81215	0.971926	79.3577	2.02593	5.87414	50.6554	201.226	2.77392
Stable	68.6956	1	13.8743	29.054	0	1	1	4.48078	2.11841	1.51422	73.0238	2.48345	5.87309	49.1404	337.555	4.6873
Stable	57.727	1	11.2733	33.2035	0	1	0	4.52327	2.89485	0.758178	84.0624	1.34114	7.14298	47.3961	196.746	6.80991
Stable	59.9401	1	8.83862	23.7243	0	0	0	3.95998	2.46901	1.3377	73.9889	3.24872	5.06069	36.2119	301.423	2.70925
Stable	52.9982	0	12.2239	23.8527	1	1	0	4.18241	3.01294	1.03189	91.5167	3.03713	6.23347	33.7942	196.109	3.41737
Stable	52.3206	0	17.5143	28.6069	1	0	0	7.89729	2.80957	1.03167	62.4303	2.62935	6.84325	42.3132	283.985	5.1894
Stable	67.4664	1	10.7674	27.4839	0	0	0	5.82184	2.47926	1.3313	80.0158	1.99473	7.3283	47.9701	382.169	3.52302
Stable	71.566	0	10.9818	31.0948	1	1	1	4.10904	3.04394	1.20521	88.1627	2.62607	5.66927	37.082	318.032	3.81121
Stable	60.797	0	8.69626	27.1802	0	1	1	6.09391	3.70217	1.26977	86.7167	1.48087	6.22469	49.2139	256.825	4.3646
Stable	68.9066	1	7.435	24.2562	1	1	0	4.03236	2.70455	1.38109	117.655	2.87144	6.27325	52.8636	298.44	2.95157
Stable	64.0667	0	12.862	27.201	0	0	1	7.04625	3.15988	1.01723	88.763	3.57804	6.0412	30.5483	300.901	3.53882
Stable	56.4758	0	7.41485	28.807	0	0	0	5.43928	2.15336	0.938574	72.07	3.06284	5.85872	31.2962	323.632	6.05514
Stable	64.0649	0	10.4112	27.9135	0	0	1	4.4854	2.32178	0.806158	83.2729	1.46065	6.1903	37.8577	231.657	3.03895
Stable	72.9368	0	8.63717	26.9425	0	0	0	5.59543	3.0362	0.878885	62.5489	2.43166	4.35001	42.0777	329.628	2.60319
Stable	61.0699	0	11.7271	28.6767	0	1	0	1.55825	3.54206	1.93575	83.4562	0.959104	6.34288	34.2386	164.78	4.05496
Stable	73.1374	0	11.2577	28.9948	0	0	0	2.44647	2.97781	1.45851	74.1784	2.61943	5.99823	51.9177	268.506	6.09793
Stable	41.5871	0	13.5313	29.6547	1	0	1	2.31215	2.64347	0.731699	95.7368	2.51104	5.78207	43.1747	275.586	4.70462
Stable	67.5371	0	8.53265	27.381	0	1	0	4.98589	2.79965	0.739712	77.6742	0.445863	7.18905	39.5516	331.666	4.30313
Stable	61.9963	1	9.3083	24.8519	0	0	0	8.16503	2.1748	1.24492	83.0103	1.07601	5.50154	25.6537	301.132	5.06654
Stable	59.0855	0	7.01859	25.8248	1	0	0	9.1626	3.10226	1.26323	76.6136	1.85801	5.67009	26.785	229.722	2.38144
Stable	62.0319	1	8.74493	29.1102	1	0	0	5.9761	3.24117	1.26369	105.89	1.84223	7.15476	41.8271	250.75	5.74206
Stable	46.3537	0	11.3987	22.8375	0	0	0	5.70169	2.57395	1.03861	80.4891	1.03357	5.40412	19.0909	309.934	5.57515
Stable	59.6837	0	12.6251	26.5129	0	0	1	1.09788	2.56498	1.07487	107.045	2.45619	5.57893	48.719	296.047	4.38604
Stable	64.0326	1	7.20141	24.1506	0	0	1	3.61465	2.93294	1.20181	94.4885	2.33381	5.82884	37.6902	271.044	6.50889
Stable	72.4833	0	12.9888	25.4591	0	1	0	3.12443	2.58164	1.13405	90.3939	1.9371	6.44126	69.7299	275.958	3.30876
Stable	57.4322	1	14.5587	29.3332	1	1	1	3.4583	2.76693	0.488596	88.9965	1.43735	6.04884	60.9206	334.808	6.69186
Stable	55.244	0	11.5154	25.9624	0	0	0	4.36371	3.84986	1.04566	89.3055	3.04335	5.11857	37.4707	274.115	5.23174
Stable	57.5568	1	16.2421	25.514	0	1	1	3.75582	2.67649	0.871606	60.6818	3.58331	5.59006	38.1783	295.595	4.49517
Stable	68.2421	0	7.68066	21.1544	1	1	1	0.7414	2.62083	1.15906	81.0114	1.67963	5.54344	48.5584	408.497	4.97019
Stable	63.8188	1	6.15977	27.6834	0	1	0	6.19582	2.47623	1.94587	94.8708	1.56517	5.87212	55.2239	228.816	4.8391
Stable	57.3456	0	4.43473	27.371	0	1	1	2.55451	3.1721	1.21289	83.8471	2.54717	6.18402	23.7498	207.408	6.83042
Stable	65.21	1	15.0122	32.0761	0	0	0	5.17849	2.70939	1.02221	67.124	1.79135	6.17929	22.3523	339.179	3.38498
Stable	62.072	0	12.2936	24.4159	1	0	0	8.84817	2.47531	1.3681	83.8039	1.98594	4.81887	33.3204	266.068	3.85622
Stable	68.6436	0	10.0005	26.0494	0	1	1	2.86123	3.46065	1.24515	105.462	2.76829	6.57964	44.6694	284.088	6.55445
Stable	56.0465	1	11.0843	26.1431	1	1	0	-0.360575	3.5098	1.22763	99.8242	0.410673	6.07659	43.8605	260.942	4.1067
Stable	58.8694	0	6.54467	30.2601	0	1	0	4.12799	2.49979	1.27992	83.6855	3.28329	6.77841	49.2572	287.01	6.3508
Stable	58.3835	0	18.0798	25.0746	0	0	0	6.90192	1.86673	1.68583	96.1814	2.17469	6.1954	27.8788	379.927	7.54915
Stable	50.3051	0	10.5974	26.235	1	0	1	8.61669	3.30376	0.793351	79.931	1.74377	6.60282	17.3619	340.106	4.39731
Stable	63.5727	0	10.5333	27.2545	1	1	0	2.2409	2.45769	1.24262	63.4413	2.03058	6.20926	47.2625	343.111	6.02204
Stable	63.3084	0	12.5242	25.9485	1	0	0	5.6934	3.19531	0.850613	73.0513	2.07656	6.75466	31.3784	229.189	3.26946
Stable	61.3786	0	11.7337	23.9861	1	0	1	3.76938	1.81495	1.26554	103.72	0.569231	6.2438	20.1658	242.442	6.1321
Stable	59.5712	1	10.9031	25.9717	1	0	1	4.4881	3.2463	0.852768	81.0717	3.4405	5.85929	40.5465	158.046	5.29914
Stable	50.6681	0	7.62677	28.6983	0	0	0	9.98869	2.19441	0.993137	81.4491	2.14678	7.32891	46.6517	259.531	5.70956
Stable	58.1683	0	11.7028	22.1878	0	1	0	1.69406	3.16538	1.02737	80.753	2.50427	6.4712	38.0302	347.835	4.03164
Stable	58.7559	1	16.2589	25.7822	1	0	0	5.20748	2.80714	1.38323	107.928	2.95688	6.27572	34.8671	325.847	2.50837
Stable	55.2908	1	14.5257	23.1996	0	1	0	5.63539	2.32303	1.36717	104.498	1.20117	5.12869	37.6788	288.924	5.75488
Stable	60.1239	0	15.326	29.0746	1	0	0	6.87157	2.59648	0.761199	111.808	2.53139	5.12125	35.6891	298.885	1.9049
Stable	64.3865	0	8.52877	20.6481	1	0	1	4.89597	3.14316	1.12538	82.489	1.8718	6.10148	26.4814	265.556	4.52397
Stable	75.5618	0	6.98358	23.6373	0	0	0	5.3161	2.85295	0.911318	88.095	2.86363	6.01022	32.4477	310.238	6.41177
Stable	62.6563	0	9.77371	26.5394	0	0	0	3.9167	3.09221	0.757619	65.7498	0.216768	5.53924	44.0905	338.294	5.28785
Stable	63.2819	0	10.36	30.2231	1	1	0	5.23825	3.78822	1.04924	102.661	2.02181	6.00741	42.2102	219.206	7.92251
Stable	60.7787	0	13.7142	25.1662	0	0	1	4.01362	2.01788	1.02362	70.0513	1.57349	6.90495	40.7631	314.982	6.53766
Stable	46.8725	0	4.71334	23.6489	1	0	0	5.94314	3.60861	1.78948	87.1228	2.49471	6.35115	29.8057	346.622	4.01915
Stable	61.1401	0	15.1204	31.2016	0	0	1	3.96078	2.85218	1.23123	70.9203	2.52834	5.21257	37.4702	279.245	5.04097
Stable	61.7941	1	9.66963	20.8812	1	1	0	5.4542	2.35061	0.724267	77.1893	1.48021	5.85086	18.672	335.035	4.92894
Stable	79.9128	1	8.80117	18.5537	0	1	0	4.64147	2.13484	0.951863	74.1266	1.47617	5.42092	40.8613	440.733	2.62673
Stable	59.8896	0	6.9109	26.734	1	1	0	6.9521	2.70544	1.39599	76.9549	2.01151	5.67963	52.6398	294.783	3.5894
Stable	63.6137	0	4.83481	23.8136	0	0	0	4.59721	3.26083	1.69476	77.8026	1.31199	5.66356	25.2937	319.665	4.15886
Stable	61.0783	0	12.8388	22.2042	1	0	1	1.15394	2.73623	0.665925	77.6898	2.85937	5.62386	33.6606	263.097	1.94567
Stable	52.5282	1	10.4168	27.5659	0	1	0	7.22384	3.55558	0.583621	94.725	1.78141	5.14182	42.2802	309.063	5.07124
Stable	69.9569	0	6.01343	26.1258	1	1	0	2.88854	2.07441	1.63387	70.827	-0.47722	5.84085	50.9818	323.014	4.62639
Stable	67.0096	0	5.9969	23.6214	1	0	1	3.39247	2.79396	1.21909	87.1693	1.77641	5.57242	34.9577	309.742	2.49066
Stable	67.3044	1	9.09542	21.4011	0	0	0	3.50868	2.1738	0.866878	99.4674	1.1857	4.10374	32.659	249.015	5.60632
Stable	54.4832	1	15.5709	28.0746	0	0	1	7.44888	2.98182	1.2597	78.1223	0.658165	7.19284	20.6327	310.318	6.07381
Stable	71.9171	1	9.34152	27.3856	0	0	0	0.428652	3.24344	0.371991	75.5981	1.00869	6.59504	40.1544	373.11	5.34055
Stable	50.77	1	5.32485	25.0626	1	1	0	10.9755	2.58962	1.11095	81.6076	2.20737	5.68669	58.4164	322.432	4.5139
Stable	65.7649	0	9.38625	31.0946	1	1	1	6.81211	1.49789	1.20179	98.996	3.29249	5.93167	41.7927	348.099	5.88716
Stable	77.856	0	9.2991	22.0527	0	0	0	5.14648	2.89947	1.3688	86.8433	2.38873	5.19357	38.9701	288.149	6.02033
Stable	53.8714	1	1.46906	20.6409	0	0	0	4.59021	3.01837	0.826109	77.9001	1.57021	6.97135	42.214	337.495	5.46111
Stable	57.0701	1	10.0046	23.2251	0	0	0	5.27111	3.00215	1.13399	90.4162	2.51575	7.09632	39.0755	313.963	3.76308
Stable	62.0914	0	9.43408	25.2287	1	0	0	5.74224	3.41789	0.850881	70.8587	1.70141	6.01715	31.5214	252.454	5.4149
Stable	57.5438	0	12.4287	26.1244	0	0	0	5.99043	2.26447	1.18151	92.8512	1.49181	6.55459	46.9353	315.926	6.79322
Stable	49.648	0	16.1521	24.6222	1	1	0	5.81121	3.14011	0.859303	89.4881	1.08262	6.02868	41.3067	250.415	4.10506
Stable	61.857	1	13.8188	26.4614	0	1	1	4.87916	3.39625	0.995732	80.6547	0.550872	5.09123	39.3459	268.356	8.14691
Stable	53.3302	1	9.31149	21.4902	1	1	1	4.30532	1.91071	0.831172	74.1102	1.76297	5.66467	29.9921	309.466	4.21155
Stable	64.9109	0	6.60592	29.8457	0	1	1	4.39745	2.95983	1.29232	73.5172	2.25067	6.0018	51.459	314.862	5.04861
Stable	54.4075	0	18.492	25.1153	0	0	1	4.31018	2.54791	1.35037	91.0443	2.024	5.63818	45.4415	240.538	3.99127
Stable	73.0265	0	10.3713	28.8336	1	0	0	6.96754	2.75924	1.04431	99.6033	1.73979	5.78443	33.9715	352.699	5.33491
Stable	55.4343	1	10.225	26.4324	1	1	0	5.88711	2.97384	1.12071	76.592	1.26829	5.86333	48.6172	328.6	2.38667
Stable	58.9117	1	10.1021	26.7859	1	1	1	-1.18078	2.55639	0.704394	90.1019	2.65134	5.86986	34.4929	264.764	4.18094
Stable	67.4739	1	10.8198	27.1363	0	0	0	6.0118	2.46215	1.02609	58.717	0.937753	5.9524	31.8135	223.121	3.36182
Stable	52.0593	0	9.71372	26.7579	0	1	0	5.08947	2.81708	1.09594	77.2417	2.80066	5.26242	32.0236	292.755	5.20301
Stable	63.055	0	8.32707	27.3624	1	0	0	4.66258	2.25638	1.84382	84.067	1.21803	5.47545	22.4965	277.703	6.49167
Stable	71.1959	0	8.41365	29.4904	0	0	0	3.92296	2.25709	0.798649	73.2336	1.44033	5.12356	43.6219	305.657	5.96901
Stable	49.2196	0	10.0742	25.9792	0	0	0	6.94823	3.13969	1.51997	72.9029	0.804561	6.52625	21.9306	281.844	1.44251
Stable	62.7321	1	8.42474	27.5679	0	1	1	6.59505	2.2256	1.38912	76.2163	1.66375	4.6145	27.6081	199.627	8.0631
Stable	63.2995	1	7.87751	25.0918	0	1	0	3.15424	3.13316	1.18858	88.0527	2.97803	6.63523	19.628	280.583	5.44292
Stable	67.2349	1	10.5238	29.8344	1	0	0	5.5141	3.0313	1.60241	82.1402	2.56891	6.77954	38.3692	284.719	3.83525
Stable	52.0134	1	9.35642	23.2732	0	0	1	2.75669	1.9371	1.21419	56.8526	2.9808	5.73265	37.764	331.683	5.23569
Stable	51.3838	0	15.0379	30.9529	0	1	0	1.94076	2.46122	1.21896	58.3018	2.57471	4.30606	36.1025	265.09	5.26428
Stable	65.2754	1	1.61737	25.2455	0	0	0	3.44657	3.39705	1.09513	76.9674	1.12773	5.69599	29.3589	383.934	3.99973
Stable	63.5793	1	13.7056	20.9346	0	1	0	6.42479	2.30942	1.4526	90.0933	1.8156	5.88021	28.1376	204.418	5.29688
Vulnerable	67.291	1	13.0924	27.4427	0	0	1	8.66	2.90529	1.24026	42.1662	2.10156	5.7029	61.5432	478.67	5.90655
Vulnerable	67.9771	0	2.40368	24.7725	0	1	1	7.5335	3.43337	0.878608	74.8039	4.61338	6.0348	49.1002	386.541	6.27215
Vulnerable	60.6378	0	7.97655	29.7941	0	0	0	8.07625	3.61653	0.732958	74.4189	1.60582	7.40523	59.7286	451.575	5.7647
Vulnerable	67.1606	0	7.88396	24.8663	1	1	1	7.54142	3.02662	0.967374	102.219	4.0935	6.8255	44.9969	404.788	4.42119
Vulnerable	67.5955	1	4.54781	25.5476	0	1	0	4.57781	2.82942	0.841992	76.4695	4.09262	5.76054	58.0698	468.373	7.26251
Vulnerable	60.3924	0	6.57543	20.7845	0	1	1	7.32572	3.98075	0.99666	87.621	5.20725	5.30961	71.8282	376.758	8.05354
Vulnerable	78.8403	0	5.50395	25.5274	1	1	1	8.26905	4.16117	1.26986	84.1111	2.54247	6.1609	63.0364	334.083	7.92679
Vulnerable	68.8879	1	14.7223	19.0212	1	0	1	8.15099	3.72795	0.913967	51.1242	3.87766	6.23698	50.7938	485.23	8.47587
Vulnerable	56.9822	0	12.0929	21.7931	0	0	0	9.26362	3.21863	1.00101	93.2144	5.74517	6.71245	59.0033	393.191	7.58381
Vulnerable	70.1944	0	13.1744	29.5294	0	1	1	8.03326	2.70929	1.02218	85.1876	2.29501	6.02134	52.8994	413.294	6.04109
Vulnerable	58.531	0	11.4038	29.6131	0	1	0	7.11971	2.69665	1.18817	89.4401	1.2033	6.7227	55.9466	474.085	8.51139
Vulnerable	71.1277	1	5.44445	28.424	1	0	0	8.95958	3.46783	0.538153	139.069	0.792788	7.67655	51.858	338.083	4.55647
Vulnerable	73.784	0	7.39104	23.829	1	0	1	6.15211	3.40849	0.882593	51.7987	3.87813	6.92639	53.8353	435.729	5.37879
Vulnerable	59.6321	1	10.6558	26.8626	1	0	0	3.9624	3.96891	1.05437	107.103	0.789051	6.34778	58.4503	364.606	5.26444
Vulnerable	72.3881	0	5.14475	27.0081	0	1	1	5.80255	3.54076	1.26202	77.8863	2.58694	6.25729	43.6714	392.07	8.9441
Vulnerable	68.4514	1	11.3759	23.1974	1	1	0	4.31305	2.31324	0.9067	86.232	3.5504	6.14103	43.3953	404.337	8.69702
Vulnerable	71.3777	0	8.30615	31.9812	0	0	0	4.49154	3.76961	0.615924	81.3992	3.25036	7.17103	38.8265	309.987	7.87715
Vulnerable	79.0621	0	7.87308	29.9153	0	1	0	5.85003	2.60111	1.14014	75.9001	3.53628	5.9597	36.2307	353.27	8.92947
Vulnerable	63.7455	1	11.3693	26.2908	0	0	0	4.19141	2.95114	0.876574	73.786	3.29452	6.4103	40.9261	481.064	5.41729
Vulnerable	60.1108	0	10.5105	27.1087	1	1	0	5.43162	3.31261	0.76017	86.8445	4.55185	6.4143	57.805	453.171	7.62747
Vulnerable	59.14	0	7.91769	27.7077	0	0	0	1.37235	4.30753	0.878887	60.0306	1.89674	6.0438	44.9044	396.242	6.77469
Vulnerable	59.667	0	12.813	20.2823	1	1	0	6.76603	4.94265	0.97125	92.9584	2.22438	5.46045	62.1469	414.587	8.52439
Vulnerable	64.9487	1	5.59898	26.2043	0	0	0	6.22309	3.51583	0.883004	76.0169	2.11054	6.59639	56.2756	382.345	6.7926
Vulnerable	67.9392	0	11.0633	24.7695	0	1	0	4.12825	3.06558	0.546831	65.6514	4.01793	6.33913	31.7161	481.395	6.3071
Vulnerable	67.4783	1	10.9898	23.7147	0	0	0	7.90767	3.47467	1.19838	75.5258	4.10147	6.71516	63.88	387.979	7.97364
Vulnerable	71.4144	0	8.08326	26.0924	0	1	0	8.62018	3.67596	1.27772	100.314	3.56696	6.02249	65.7904	413.911	8.5771
Vulnerable	65.593	0	10.1301	32.9524	1	0	1	2.10465	2.98722	1.14682	74.2869	4.43836	7.19795	43.6652	468.762	5.79698
Vulnerable	75.8928	0	5.05141	29.1348	0	0	0	4.26742	4.19327	0.771086	87.2647	1.62813	5.79256	61.0015	353.358	6.89006
Vulnerable	63.6077	0	12.0554	25.1351	1	0	1	4.251	3.30114	0.967687	71.4465	5.014	7.52707	45.3493	493.527	5.09481
Vulnerable	84.9492	0	8.48462	28.9095	1	0	1	3.81385	3.45371	1.00863	93.065	4.84265	5.20908	57.0474	308.172	2.50349
Vulnerable	69.9735	0	7.39683	31.6379	1	0	0	8.34346	3.54958	1.13575	92.0136	3.90539	6.6713	40.3472	497.779	7.36083
Vulnerable	59.3713	0	12.4578	30.0713	0	0	0	5.72381	3.4103	1.15035	108.902	5.15034	6.69854	33.8665	377.639	8.09603
Vulnerable	57.8431	1	6.81201	27.2168	0	1	1	5.54284	3.6482	0.855824	79.5108	1.05862	5.84698	51.1567	385.438	7.47172
Vulnerable	68.9497	0	4.54475	24.8851	0	0	0	1.09011	2.81817	1.02722	91.7689	2.40591	6.66434	54.3331	286.599	3.49079
Vulnerable	63.9022	0	4.06765	29.3241	1	1	0	7.84667	2.85177	1.10603	83.4839	2.15499	7.23728	50.9744	372.712	6.36847
Vulnerable	70.6051	1	11.0314	28.3185	1	1	0	3.0475	2.54291	1.31572	100.876	3.88856	4.89473	41.3338	337.612	3.00697
Vulnerable	68.8836	0	4.95702	29.9741	0	1	1	6.37343	3.42052	1.15795	71.6226	1.78033	6.71684	50.9472	363.541	9.46546
Vulnerable	64.9793	0	14.7304	29.1161	1	1	0	6.93008	3.61399	1.1757	92.8775	3.93142	4.70951	59.1516	391.761	5.0451
Vulnerable	59.4454	1	2.37619	30.4835	0	0	0	9.70329	3.43093	1.0276	79.233	4.66094	5.733	55.2996	457.467	9.25973
Vulnerable	54.6688	1	14.5426	25.2537	0	0	1	2.86942	4.12446	1.3062	81.128	3.85729	7.47154	58.0875	412.456	8.70257
Vulnerable	62.3074	0	9.75948	31.3674	0	0	1	-1.50995	3.16681	1.09605	83.3922	3.36766	5.99021	47.6344	418.461	5.37894
Vulnerable	71.6233	1	8.76858	27.6721	1	1	0	6.69065	3.55118	0.829172	85.7225	1.85443	5.5935	70.2153	334.269	4.96099
Vulnerable	67.0308	0	7.32536	33.8684	0	1	0	10.8293	2.54773	1.30471	80.3724	2.02225	6.24738	41.4301	347.155	7.63067
Vulnerable	56.593	0	10.3652	24.7457	1	1	1	9.3917	2.94935	1.15656	85.1776	4.51705	7.7655	61.8275	507.924	5.48022
Vulnerable	66.7382	0	8.95882	32.7487	1	1	0	6.75673	3.56646	0.916961	104.974	3.95743	5.15277	70.34	355.888	7.18447
Vulnerable	68.255	1	12.6326	27.6731	1	1	0	4.96141	3.65399	0.909306	96.3687	2.98357	5.67562	61.7459	499.372	6.13091
Vulnerable	59.1804	0	9.44781	24.8703	0	1	0	8.28623	3.00244	1.07228	94.6801	2.53269	7.38328	53.3671	385.416	3.79391
Vulnerable	66.5991	0	9.56397	25.4232	0	1	1	3.72772	3.12919	1.10727	75.4456	0.619289	7.62466	49.3731	400.137	2.98516
Vulnerable	65.9162	1	7.90917	25.9629	0	0	0	7.43948	2.30481	1.05143	69.1482	1.75569	6.3107	68.5524	464.222	7.40803
Vulnerable	57.3278	0	8.89664	28.4197	0	0	1	7.514	2.96649	1.07537	95.931	5.30459	5.54983	38.4043	476.314	5.9892
Vulnerable	68.0582	0	10.0711	28.7454	0	0	1	8.93414	3.67752	1.36699	94.7802	1.50626	7.78422	43.9563	393.351	6.00444
Vulnerable	69.5096	0	3.57326	25.1268	1	0	0	13.2847	3.49787	1.23502	103.443	3.25548	7.44828	50.9759	376.705	8.25255
Vulnerable	73.2438	0	4.73884	26.9396	0	0	0	7.22458	3.45538	1.05003	73.2902	4.22886	6.83489	71.0236	396.645	9.1122
Vulnerable	73.0347	0	11.4733	34.0895	0	1	0	4.91705	3.19837	1.20768	78.727	1.53664	5.83569	60.506	420.277	6.50942
Vulnerable	55.6497	0	9.63019	32.7209	0	0	0	6.15453	3.17403	0.79317	58.2547	3.24981	6.34715	43.9818	453.478	6.38692
Vulnerable	58.7946	1	8.48757	28.4599	0	0	0	1.69117	2.79362	1.09356	76.3613	4.14612	6.27256	52.0456	400.254	7.90026
Vulnerable	69.1825	0	9.13936	27.1454	0	1	1	4.44153	3.56833	1.38995	96.5302	3.04487	6.60167	48.3184	437.133	4.55752
Vulnerable	69.1736	0	10.1992	27.4161	0	1	0	5.17224	3.40995	0.96421	75.2865	6.4434	7.35217	47.148	498.302	7.40168
Vulnerable	69.1826	1	7.34197	29.0446	1	0	1	4.87833	3.45045	0.831997	91.3598	1.04437	6.96921	67.8512	422.879	7.99339
Vulnerable	93.047	0	6.57386	23.6448	0	1	0	6.61003	2.87016	0.873061	79.2939	4.28989	5.65816	39.0324	418.699	8.22441
Vulnerable	69.5819	1	9.71062	26.1707	1	0	0	4.1146	1.94259	0.781177	86.7653	2.82437	7.30225	75.5737	308.865	3.51385
Vulnerable	73.6193	0	5.92964	21.5137	1	0	0	9.08984	3.79538	0.8452	65.3955	3.94858	6.5898	66.0041	242.156	5.62956
Vulnerable	72.3211	0	10.3946	28.3374	0	1	0	6.22053	2.89706	0.932193	83.2972	3.55516	6.84033	69.224	423.303	5.41913
Vulnerable	70.1574	0	3.59768	29.1557	1	1	0	6.19619	2.67822	0.714831	38.6287	2.15754	7.36258	50.1744	394.311	7.1798
Vulnerable	63.2458	0	12.3939	25.4255	0	1	0	5.38059	3.56528	1.01328	79.3463	3.30251	5.63524	54.0117	369.113	7.86534
Vulnerable	70.9266	0	10.6018	32.2142	1	1	0	6.61729	2.94655	1.19948	58.3855	0.819097	6.356	38.2796	414.612	9.69408
Vulnerable	59.9743	0	9.90442	22.975	0	1	0	8.33225	3.77416	0.819371	99.571	3.74786	6.02393	49.4176	396.376	6.10906
Vulnerable	63.8067	0	12.2443	22.1876	1	0	0	4.00015	3.52169	1.32905	93.348	3.38481	5.32953	61.9022	467.667	6.10437
Vulnerable	62.0297	0	14.4428	27.7607	1	1	0	4.53522	3.55963	1.11727	88.8361	3.79001	6.6123	71.7397	405.167	9.06941
Vulnerable	66.0854	0	12.3463	30.4754	1	1	0	5.44246	2.39141	1.22642	104.145	4.28916	8.06274	42.2763	355.185	7.53384
Vulnerable	82.0498	0	3.15238	32.577	1	1	1	2.77457	3.86081	0.871855	68.2817	3.46747	5.14715	51.3689	459.41	9.28177
Vulnerable	52.1491	0	4.95976	25.5057	0	0	0	4.1227	3.31891	1.18945	107.432	3.20623	6.35837	53.9951	386.972	7.51971
Vulnerable	70.4068	0	7.06808	30.5796	0	1	1	5.00087	2.95951	0.780694	95.5954	1.98153	6.80916	38.7376	431.592	4.91719
Vulnerable	53.9691	1	9.16401	26.8929	0	1	0	8.45844	3.25173	1.19695	78.6252	2.18246	6.46246	63.0999	371.355	4.60037
Vulnerable	62.1257	0	10.7469	26.4503	0	0	0	6.89216	2.15755	1.04609	98.5492	4.44221	6.3042	46.9739	361.01	4.20728
Vulnerable	73.286	1	6.7431	29.9361	1	0	0	6.71559	3.40293	1.12618	65.9966	4.73924	5.50953	53.4545	405.05	8.19169
Vulnerable	65.9596	0	9.68139	29.1727	0	1	0	8.3983	2.58326	0.763125	70.0881	2.74665	6.53597	50.3091	400.77	9.13947
Vulnerable	57.7941	0	6.64767	21.8179	1	0	0	5.86833	2.39898	0.822035	73.2233	3.08474	5.87297	46.1727	428.79	10.3289
Vulnerable	60.3856	1	7.11091	31.8926	1	1	0	7.21959	2.30226	1.13542	74.3792	1.95351	4.91275	55.7636	383.881	8.51759
Vulnerable	70.3591	1	4.55055	31.5743	1	1	0	5.95575	3.80423	0.810847	66.7188	4.42558	7.18038	53.2066	289.818	9.09311
Vulnerable	60.2779	0	6.10719	24.9556	0	1	0	6.89933	2.81132	1.10727	99.8192	3.82185	7.02212	51.291	374.034	5.95597
Vulnerable	67.0477	0	4.72758	28.3262	1	1	0	4.72814	4.04422	0.722901	78.3014	5.34005	6.41461	46.9191	447.629	4.91845
Vulnerable	65.8258	1	5.93769	28.6503	1	0	1	-0.0233719	2.86459	1.18812	87.1784	1.9848	6.53348	59.7674	382.157	8.53014
Vulnerable	60.8411	1	12.4727	27.8802	0	1	0	5.87625	2.19681	0.75117	73.7785	2.58017	7.09979	76.1233	385.217	7.75183
Vulnerable	80.8292	0	6.02294	25.204	0	1	0	9.86224	2.53358	1.12598	55.6248	3.30542	6.53031	57.565	459.183	7.1934
Vulnerable	70.0325	0	17.5563	24.8036	1	0	0	8.59111	3.87441	1.14138	85.9812	3.79932	6.98569	68.0624	357.282	7.69727
Vulnerable	51.0202	0	10.6685	26.9357	0	0	0	8.69142	3.08114	0.863678	54.2941	2.77336	6.18069	38.8059	307.432	7.58173
Vulnerable	66.8331	0	9.67517	30.89	0	1	0	9.38449	2.85748	1.13223	81.0634	1.99118	7.25903	57.7842	390.362	9.31087
Vulnerable	60.7682	0	6.31609	28.8139	0	0	0	6.44696	3.26121	1.06469	62.1921	4.07887	6.59493	42.3963	370.95	9.33097
Vulnerable	71.5949	0	11.335	25.797	0	1	0	6.72513	3.45602	0.896843	110.915	3.88815	6.51001	37.7429	342.025	7.9796
Vulnerable	59.8335	0	7.22645	29.5666	0	0	0	4.63881	3.80692	0.798204	95.293	1.93963	5.52906	46.7853	389.477	8.52245
Vulnerable	64.6796	1	9.47287	17.6198	0	0	0	5.41085	3.99564	0.597849	83.5955	4.64298	6.57226	70.4627	429.49	7.92531
Vulnerable	69.1107	0	17.3235	30.8109	0	0	0	7.79637	2.96493	1.08343	100.409	4.42254	5.82259	67.4972	399.443	6.16989
Vulnerable	71.6901	0	8.77069	21.2789	0	1	0	9.30194	2.41415	0.681391	69.7715	3.18981	5.95235	58.8292	418.419	8.36182
Vulnerable	56.9179	1	12.7807	25.8239	1	1	0	5.86302	2.93432	1.03002	89.9513	3.12472	5.8337	37.0591	508.804	4.48991
Vulnerable	63.1083	1	6.81577	23.3251	0	1	0	5.06752	3.31836	0.954676	84.9612	3.68933	5.66562	53.4436	379.427	8.897
Vulnerable	62.1041	0	8.96734	22.7476	1	1	1	6.22135	2.62066	1.15262	85.8936	2.00457	7.8036	59.5488	416.701	4.84986
Vulnerable	60.8287	0	14.782	30.8507	0	1	0	7.75909	2.62442	0.94657	100.535	3.06574	7.272	58.0021	369.447	7.51445
Vulnerable	78.123	0	7.06117	25.4766	0	0	0	2.52373	3.36596	0.940816	92.6958	0.468664	7.66665	33.2451	349.218	5.47872
Vulnerable	68.3956	0	14.9161	28.1635	0	1	0	0.341777	3.14227	1.16369	86.2523	4.07298	5.56066	44.9347	364.906	7.9961
Vulnerable	56.4847	0	11.359	26.8652	0	1	1	4.81063	3.18869	1.08036	58.031	1.17182	6.42774	55.0644	371.274	6.93893
Vulnerable	72.0627	0	7.26886	28.5942	0	0	0	3.09498	2.73766	1.07639	68.1201	4.81907	5.51335	62.4249	421.569	4.12944
Vulnerable	80.6734	0	11.1164	27.2735	1	1	0	4.91916	3.03867	1.10855	80.2783	2.63716	5.91388	28.9255	540.945	7.75726
Vulnerable	72.8821	0	12.2116	22.7861	0	0	0	5.84168	2.64319	0.68753	83.4158	2.77812	5.76485	53.8624	357.037	5.95974
Vulnerable	54.6365	0	11.0822	30.3077	0	1	0	5.05968	3.67741	1.16893	65.6494	2.283	7.21052	57.6038	375.002	8.58606
Vulnerable	62.0377	0	4.02388	25.3906	1	1	0	9.93832	3.76009	1.13862	117.078	2.68723	6.11453	66.2662	396.213	7.00239
Vulnerable	74.5584	0	6.73862	21.8833	0	1	0	7.05647	2.11767	0.796497	104.078	4.71805	7.09581	64.3444	423.748	7.71176
Vulnerable	60.4402	0	8.28299	25.6072	0	1	1	6.98921	2.64018	0.958743	90.8028	0.0695077	6.78476	62.9923	415.813	5.27638
Vulnerable	68.6733	0	8.84032	31.9725	1	0	0	7.81285	2.31698	1.00175	83.106	4.54959	7.92344	46.0427	477.046	5.9392
Vulnerable	71.0386	1	11.0786	29.8257	0	1	0	3.30459	2.79949	0.981756	78.9787	3.43225	5.38877	32.4579	254.416	6.17445
Vulnerable	58.8724	0	9.6522	25.8694	0	0	1	8.88013	3.12244	1.08011	68.2381	1.59364	7.22369	51.0312	256.784	8.54206
Vulnerable	65.0744	1	4.78019	25.8674	1	1	0	6.02604	2.3437	1.31059	83.185	1.75038	7.14812	68.13	370.247	10.0193
Vulnerable	42.3249	1	10.3042	25.9586	0	1	0	7.93643	2.64454	1.23717	85.8026	5.02491	5.72784	72.9338	465.838	5.55069
Vulnerable	58.1756	0	11.0461	33.8733	1	0	0	3.47605	2.59774	0.734434	64.0296	1.90485	7.05478	64.5613	306.061	8.93833
Vulnerable	63.6941	0	10.8825	28.2804	1	1	0	2.24238	3.28814	1.14063	86.9122	1.65751	6.60522	61.1137	219.542	3.09458
Vulnerable	56.5784	0	12.5601	28.4391	0	0	0	8.3138	3.20953	1.28908	79.8056	4.3834	6.22759	60.5044	434.271	4.85046
Vulnerable	77.1717	0	11.7652	30.4199	0	0	1	7.18361	2.75861	1.09123	54.3586	3.43288	5.82796	49.032	414.619	5.2742
Vulnerable	55.2745	1	10.5586	27.808	0	0	0	3.91075	3.27079	1.23911	69.5672	1.91387	5.8982	54.2555	334.587	4.56548
Vulnerable	62.3537	0	8.85407	26.1652	0	0	0	3.99366	2.85839	1.43258	76.0544	3.28778	7.75337	76.3128	340.868	4.14954
Vulnerable	66.4348	0	3.73171	26.372	0	1	0	9.10111	3.01516	1.22498	109.469	1.80935	6.38046	44.2942	341.815	7.7434
Vulnerable	75.8051	0	10.4634	26.7837	1	1	1	3.17511	4.12387	1.06235	90.1412	4.33998	6.90403	75.6472	406.632	6.61468
Vulnerable	55.2336	0	9.74875	26.8972	0	1	1	10.4252	3.93406	1.22947	62.6688	4.29303	5.8501	51.9019	362.421	7.68293
Vulnerable	73.8166	1	9.95448	29.4212	0	0	1	3.91441	2.42924	1.04043	89.1172	3.66309	5.8575	72.0998	429.644	8.24285
Vulnerable	65.5732	0	4.96887	27.1914	1	0	0	7.85428	3.64295	1.01502	59.5931	3.46038	7.10493	38.6024	228.722	7.47811
Vulnerable	58.4822	0	5.599	29.4377	1	1	0	5.37874	3.6325	0.936203	97.7807	5.12581	5.47578	63.0332	348.589	8.18397
Vulnerable	68.804	1	12.4712	26.7536	0	0	0	7.76416	2.51549	1.33832	75.2193	3.02963	6.10181	46.8172	332.437	6.87484
Vulnerable	66.9233	0	8.95263	27.2795	0	1	0	4.82707	3.6367	0.83813	80.7004	1.62357	6.4028	38.4988	384.62	4.86341
Vulnerable	61.2084	0	11.2744	20.4259	0	0	0	5.80325	4.04662	1.3318	101.311	3.56487	6.45462	58.5292	367.717	8.90407
Vulnerable	65.9991	0	9.17119	30.0439	0	1	0	6.32475	2.53015	1.11497	63.3704	5.5124	6.26001	68.2261	447.871	5.9396
Vulnerable	62.745	0	9.17581	28.1634	0	0	0	3.6544	2.64702	0.716146	61.7738	1.82244	6.6452	45.491	288.44	5.31593
Vulnerable	66.3116	0	12.1013	30.3134	0	0	0	8.11651	3.75007	1.08721	73.5861	2.59986	6.84421	37.4721	402.729	6.67975
Vulnerable	70.2342	0	7.41834	17.4624	1	1	0	4.90617	3.32475	0.568994	97.1373	3.52557	6.87221	54.724	433.5	5.35694
Vulnerable	76.84	0	9.38951	33.9116	0	1	0	5.63478	3.48434	1.14136	59.9991	2.96585	5.71951	54.778	511.399	6.24863
Vulnerable	56.6496	0	7.59147	26.5594	0	1	0	3.67447	3.36414	1.1959	40.9371	1.86106	6.18962	62.5724	371.094	7.6193
Vulnerable	80.7512	0	7.68092	30.677	0	1	0	-0.339574	3.3927	0.885605	75.5092	4.36501	7.18049	67.492	419.468	7.62702
Vulnerable	51.5426	1	8.08447	23.5883	0	1	0	5.73097	2.41391	1.03595	90.0713	5.79085	6.97941	55.1216	291.768	5.38391
Vulnerable	64.4147	0	9.79527	29.0422	1	0	1	12.3963	3.76697	1.42037	99.4878	3.2634	5.46018	78.5985	256.483	6.12213
Vulnerable	69.7065	0	7.53843	23.5437	1	0	0	8.22859	3.83667	0.903793	75.3349	1.95416	6.61549	58.5991	450.686	8.9338
Vulnerable	67.5091	0	13.1235	24.9616	1	1	0	6.17069	3.03925	0.787629	76.0861	1.18674	5.05459	51.6028	399.666	7.89352
Vulnerable	61.0477	1	6.19936	33.3363	0	1	0	5.547	3.14522	1.32115	98.8146	3.33699	6.41145	36.0922	470.711	10.7351
Vulnerable	64.0119	0	8.47827	26.3907	0	0	1	6.27751	2.29727	1.42214	54.9114	4.34361	7.6515	52.6298	317.596	9.12423
Vulnerable	61.975	0	7.66407	27.7375	0	0	0	7.62062	3.46313	1.01078	76.4187	3.59545	5.74491	51.7259	431.194	9.05973
Vulnerable	61.286	1	13.7393	29.8912	0	1	0	3.19712	3.49607	1.22241	84.825	3.02714	5.821	67.6233	512.129	4.50184
Vulnerable	71.5747	1	9.71291	28.6558	0	0	0	9.07266	3.13455	1.29171	88.5827	2.32877	6.8919	61.52	425.182	8.37495
Vulnerable	68.0527	1	12.4025	27.5164	1	0	0	8.05138	3.81088	0.854078	74.6576	1.73033	5.34632	41.3909	416.595	6.90441
Vulnerable	60.5457	0	4.2965	28.2244	0	1	0	8.05856	2.97958	0.908086	82.5601	4.02335	5.95605	57.9618	400.513	6.00823
Vulnerable	71.9321	0	9.9399	34.9513	0	1	0	7.3425	3.49183	1.26848	45.9295	4.11739	6.77962	64.083	305.747	7.30243
Vulnerable	67.6972	1	11.9446	26.8299	0	1	1	6.27022	2.58879	1.36385	72.5022	1.19058	5.95503	74.5837	481.334	8.70138
Vulnerable	71.312	1	9.34495	27.6836	0	1	0	7.94252	3.15658	1.1282	88.6449	4.92191	6.2219	66.7308	363.349	7.9015
Vulnerable	70.0018	0	12.5108	30.4872	0	0	1	7.73504	3.07062	0.825239	67.7971	3.71314	6.8786	65.178	430.269	5.41875
